# Supplementary material for: The dual role of short fatty acid chains in the pathogenesis of autoimmune disease models
Source: PLoS One. 2017 Feb 24;12(2):e0173032. doi: 10.1371/journal.pone.0173032 (PMC5325617; doi:10.1371/journal.pone.0173032)
Supplement: S1 Table — (XLSX) [file pone.0173032.s002.xlsx]

## Sheet: Sheet1
S1 Table. The sequence of specific primers used in the real-time RT-PCR analysis.
gene	Forward primer (5’ → 3’)	Reverse primer (5’ → 3’)
Gapdh	GCAAGGACACTGAGCAAGAGA	AGGCCCCTCCTGTTATTATG
Nos2	AGGTCTTTGACGCTCGGAAC	GTCATGTTTGCCGTCACTCC
Arg1	GGAACCCAGAGAGAGCATGAG	CTCGAGGCTGTCCTTTTGAGA
Tnf	GATCGGTCCCCAAAGGGATG	ACTTGGTGGTTTGCTACGAC
Il1b	TGCCACCTTTTGACAGTGATG	TGATGTGCTGCTGCGAGATT
IL6	CACTTCACAAGTCGGAGGCT	CTGCAAGTGCATCATCGTTGT
Il10	TCATTCATGGCCTTGTAGACAC	AGCTGGACAACATACTGCTAAC
Gapdh, glyceraldehyde-3-phosphate dehydrogenase; Nos2, nitric oxide synthase 2, inducible; Arg1, arginase, liver; Tnf, tumor necrosis factor; Il1b, interleukin 1 beta; Il6, Interleukin 6; Il10, interleukin 10
